# Supplementary material for: Using AI-Based Virtual Simulated Patients for Training in Psychopathological Interviewing: Cross-Sectional Observational Study
Source: JMIR Med Educ. 2025 Dec 23;11:e78857. doi: 10.2196/78857 (PMC12775747; doi:10.2196/78857)
Supplement: Multimedia Appendix 1 [file mededu_v11i1e78857_app1.xlsx]

## Sheet: CHERRIES Checklist
Categoría	Checklist Item	Explanation	Y/N	Text	Location
Design	Describe survey design	Describe target population, sample frame. Is the sample a convenience sample? (In “open” surveys this is most likely.)	YES	The study employed a cross-sectional observational design to evaluate the effectiveness of AI-based conversational virtual patients in training psychological diagnostic skills. Participants were recruited from second-year undergraduate psychology students enrolled in the Psychopathology course at Miguel Hernández University (UMH), Elche, Spain. This mandatory course, part of the second year of th…	Methods – Experimental design + Methods - Recruitment of participants and demographic data registered
Design	IRB approval	Mention whether the study has been approved by an IRB.	YES	This study was approved by the Research Ethics Office of Miguel Hernandez University, with code DPS.CFP.250116. According to the limited personal data registered (only age and gender), the Research Ethics Office considered the study as anonymous, i.e. it is not possible to identify a subject from these data	Methods - Ethical considerations
Design	Informed consent	Describe the informed consent process. Where were the participants told the length of time of the survey, which data were stored and where and for how long, who the investigator was, and the purpose of the study?	YES	Concerning informed consent, prior to every practice session, the docent informed the students that the interviews with the virtual patients were part of an experimental study whose results were going to be analyzed in aggregated terms, ensuring privacy and anonymity, and that the participation in the study was optional. A further, written informed consent was added in the questionnaire presented…	Methods - Ethical considerations
Design	Data protection	If any personal information was collected or stored, describe what mechanisms were used to protect unauthorized access.	YES	According to the limited personal data registered (only age and gender), the Research Ethics Office considered the study as anonymous, i.e. it is not possible to identify a subject from these data… Results were stored in a password-protected database whose access was restricted to the researchers taking part in the project.	Methods - Ethical considerations
Development and pre-testing	Development and testing	State how the survey was developed, including whether the usability and technical functionality of the electronic questionnaire had been tested before fielding the questionnaire.	YES	The project team was mutidisciplinary: the psychologists designed both questionnaires, and the engineers designed the responsive web app following such design and assuring correct behavior in different screen sizes.	Methods – Experimental design
Recruitment process and description of the sample having access to the questionnaire	Open survey versus closed survey	An “open survey” is a survey open for each visitor of a site, while a closed survey is only open to a sample which the investigator knows (password-protected survey).	Closed survey	Participants were recruited from second-year undergraduate psychology students enrolled in the Psychopathology course at Miguel Hernández University (UMH) ... All enrolled students were invited to participate in the study, with no exclusion criteria applied.	Methods – Recruitment of participants and demographic data registered
Recruitment process and description of the sample having access to the questionnaire	Contact mode	Indicate whether or not the initial contact with the potential participants was made on the Internet. (Investigators may also send out questionnaires by mail and allow for Web-based data entry.)	In person	All students accepted an informed consent prior to every VSP session. The conversation with a VSP does not start unless the student reads and accept the terms … After all practice sessions ended, a final, global questionnaire was also presented to the students, who were also required to accept a similar informed consent	Methods - Ethical considerations
Recruitment process and description of the sample having access to the questionnaire	Advertising the survey	How/where was the survey announced or advertised? Some examples are offline media (newspapers), or online (mailing lists – If yes, which ones?) or banner ads (Where were these banner ads posted and what did they look like?). It is important to know the wording of the announcement as it will heavily influence who chooses to participate. Ideally the survey announcement should be published as an app…	Not announced
Survey administration	Web/E-mail	State the type of e-survey (eg, one posted on a Web site, or one sent out through e-mail). If it is an e-mail survey, were the responses entered manually into a database, or was there an automatic method for capturing responses?	Web site	The platform was developed as a responsive web application, optimized for seamless use across desktops, tablets, and smartphones, and programmed using PHP	Results – Platform Developed
Survey administration	Context	Describe the Web site (for mailing list/newsgroup) in which the survey was posted. What is the Web site about, who is visiting it, what are visitors normally looking for? Discuss to what degree the content of the Web site could pre-select the sample or influence the results.	Virtual campus, login required	The study was conducted as a 'closed survey', requiring participants to log in via the university's virtual campus with their unique student credentials	Methods – Experimental design
Survey administration	Mandatory/voluntary	Was it a mandatory survey to be filled in by every visitor who wanted to enter the Web site, or was it a voluntary survey?	Voluntary	For perceived learning improvement, a final questionnaire was fulfilled (optionally) by the students after all VSP sessions had ended.	Methods - Learning improvement
Survey administration	Incentives	Were any incentives offered (eg, monetary, prizes, or non-monetary incentives such as an offer to provide the survey results)?	NO
Survey administration	Time/Date	In what timeframe were the data collected?	YES	This mandatory course, part of the second year of the Psychology degree program, is delivered during the first semester (October 2024 to January 2025) of the 2024-25 academic year and carries a workload of 7.5 ECTS credits. All enrolled students were invited to participate in the study, with no exclusion criteria applied. Participation in the study required the attendance to at least one of the s…	Methods – Recruitment of participants and demographic data registered
Survey administration	Randomization of items or questionnaires	To prevent biases items can be randomized or alternated.	NO
Survey administration	Adaptive questioning	Use adaptive questioning (certain items, or only conditionally displayed based on responses to other items) to reduce number and complexity of the questions.	NO
Survey administration	Number of items	What was the number of questionnaire items per page? The number of items is an important factor for the completion rate.	<=4	The first questionnaire (student satisfaction, fulfilled after each interview) consisted of three items, distributed across one single screen (page). The second questionnaire (learning improvement, fulfilled only once after all practice sessions) had 14 questions distributed across five screens (pages), although only one of these items was included in this paper.	Methods – Experimental design
Survey administration	Number of screens (pages)	Over how many pages was the questionnaire distributed? The number of items is an important factor for the completion rate.	1 page, 5 pages	The first questionnaire (student satisfaction, fulfilled after each interview) consisted of three items, distributed across one single screen (page). The second questionnaire (learning improvement, fulfilled only once after all practice sessions) had 14 questions distributed across five screens (pages), although only one of these items was included in this paper.	Methods – Experimental design
Survey administration	Completeness check	It is technically possible to do consistency or completeness checks before the questionnaire is submitted. Was this done, and if 'yes', how (usually JAVAScript)? An alternative is to check for completeness after the questionnaire has been submitted (and highlight mandatory items). If this has been done, it should be reported. All items should provide a non-response option such as 'not applicable'…	Completeness check	Furthermore, the application only allowed the submission of fully completed questionnaires.	Methods – Experimental design
Survey administration	Review step	State whether respondents were able to review and change their answers (eg, through a Back button or a Review step which displays a summary of the responses and asks the respondents if they are correct).	NO
Response rates	Unique site visitor	If you provide view rates or participation rates, you need to define how you determined a unique visitor. There are different techniques available, based on IP addresses or cookies or both.	NA
Response rates	View rate (Ratio of unique survey visitors/unique site visitors)	Requires counting unique visitors to the first page of the survey, divided by the number of unique site visitors (not page views!). It is not unusual to have view rates of less than 0.1 % if the survey is voluntary.	NA
Response rates	Participation rate (Ratio of unique visitors who agreed to participate/unique first survey page visitors)	Count the unique number of people who filled in the first survey page (or agreed to participate, for example by checking a checkbox), divided by visitors who visit the first page of the survey (or the informed consents page, if present). This can also be called 'recruitment' rate.	NA
Response rates	Completion rate (Ratio of users who finished the survey/users who agreed to participate)	The number of people submitting the last questionnaire page, divided by the number of people who agreed to participate (or submitted the first survey page). This is only relevant if there is a separate 'informed consent' page or if the survey goes over several pages. This is a measure for attrition.	NA
Preventing multiple entries from the same individual	Cookies used	Indicate whether cookies were used to assign a unique user identifier to each client computer. If so, mention the page on which the cookie was set and read, and how long the cookie was valid. Were duplicate entries avoided by preventing users access to the survey twice; or were duplicate database entries having the same user ID eliminated before analysis? If the latter, which entries were kept fo…	NO
Preventing multiple entries from the same individual	IP check	Indicate whether the IP address of the client computer was used to identify potential duplicate entries from the same user. If so, mention the period of time for which no two entries from the same IP address were allowed (eg, 24 hours). Were duplicate entries avoided by preventing users with the same IP address access to the survey twice; or were duplicate database entries having the same IP addr…	NO
Preventing multiple entries from the same individual	Log file analysis	Indicate whether other techniques to analyze the log file for identification of multiple entries were used. If so, please describe.	NO
Preventing multiple entries from the same individual	Registration	In 'closed' (non-open) surveys, users need to login first and it is easier to prevent duplicate entries from the same user. Describe how this was done. For example, was the survey never displayed a second time once the user had filled it in, or was the username stored together with the survey results and later eliminated? If the latter, which entries were kept for analysis (eg, the first entry or…	YES	Once the questionnaire had been sent, the students could check their answers and the conversation with the VSP, but the submit button was disabled to prevent duplicate entries.	Methods – Reporting guidelines
Analysis	Handling of incomplete questionnaires	Were only completed questionnaires analyzed? Were questionnaires which terminated early (where, for example, users did not go through all questionnaire pages) also analyzed?	Only completed	Futhermore, the application only allowed the submission of fully completed questionnaires.	Methods – Reporting guidelines
Analysis	Questionnaires submitted with an atypical timestamp	Some investigators may measure the time people needed to fill in a questionnaire and exclude questionnaires that were submitted too soon. Specify the timeframe that was used as a cut-off point, and describe how this point was determined.	YES	To remove non-meaningful interactions from our dataset, sessions with fewer than three questions in the conversation between student and VSP were excluded from analysis.	Methods - Student satisfaction
Analysis	Statistical correction	Indicate whether any methods such as weighting of items or propensity scores have been used to adjust for the non-representative sample; if so, please describe the methods.	NO
